# Supplementary material for: Recombinant Mosquito Densovirus with Bti Toxins Significantly Improves Pathogenicity against Aedes albopictus
Source: Toxins (Basel). 2022 Feb 17;14(2):147. doi: 10.3390/toxins14020147 (PMC8879223; doi:10.3390/toxins14020147)
Supplement: Supplementary file 1 [file toxins-14-00147-s001.zip]

Archive with 1 entries (1 files):
- toxins-1582539-supplementary.pdf
